# Supplementary material for: miR-195-5p as Regulator of γ-Catenin and Desmosome Junctions in Colorectal Cancer
Source: Int J Mol Sci. 2023 Dec 3;24(23):17084. doi: 10.3390/ijms242317084 (PMC10707010; doi:10.3390/ijms242317084)
Supplement: Supplementary file 1 [file ijms-24-17084-s001.zip]

Archive with 2 entries (2 files):
- Figure S1 Mean quantification of g-catenin staining intensity.jpg
- Table S1 List of miR-195-5p target genes.xlsx
