# Supplementary material for: miR-195-5p as Regulator of γ-Catenin and Desmosome Junctions in Colorectal Cancer
Source: Int J Mol Sci. 2023 Dec 3;24(23):17084. doi: 10.3390/ijms242317084 (PMC10707010; doi:10.3390/ijms242317084)
Supplement: Supplementary file 1 [file ijms-24-17084-s001.zip › Table S1 List of miR-195-5p target genes.xlsx]

## Sheet: Sheet1
Gene	miRabel score
LOC100101117	0.998966
FLJ45340	0.998965
WHAMMP2	0.998965
USP17L9P	0.998964
NEAT1	0.998963
MUC17	0.998962
POM121L9P	0.998957
DMN	0.998955
TSIX	0.99895
MAZ	0.998947
HSD17B4	0.998946
LMX1B	0.998946
MARK2	0.998945
MKNK2	0.998945
FLJ42627	0.998944
CLEC4GP1	0.998943
B4GALNT4	0.99894
ITPK1-AS1	0.998939
FAM119A	0.998937
ZNF542	0.998936
SYNPR	0.998935
TMEM120B	0.998935
WFIKKN1	0.998931
MTSS1L	0.99893
ZNF566	0.998928
COL27A1	0.998928
MARVELD1	0.998927
NPEPL1	0.998925
C11orf95	0.998924
CYP20A1	0.998921
MTA3	0.998921
CPPED1	0.99892
TTC19	0.998919
INO80D	0.998918
FAM105A	0.998916
POM121L8P	0.998914
SEC14L2	0.998912
TAF4B	0.998907
PTPRG	0.998904
PGR	0.998902
P2RX4	0.998901
PAX6	0.998901
MYL5	0.998899
KCNC1	0.998898
ISG20	0.998897
GNA11	0.998895
CASP9	0.998892
AFG3L1P	0.99889
JMJD7	0.99889
FAM95B1	0.998889
ZNF503-AS2	0.998888
C9orf139	0.998887
TMEM151B	0.998887
FLJ45445	0.998885
FAM225A	0.998883
HEXDC	0.998882
C8orf31	0.998882
PLD6	0.998878
ZBTB49	0.998876
CMBL	0.998873
C2CD4C	0.998872
RPLP0P2	0.99887
B3GNT7	0.998868
MASTL	0.998867
TTLL2	0.998866
CEP44	0.998865
ARHGAP23	0.99886
GALNT16	0.998859
FAM20C	0.998858
TMEM159	0.998858
RADIL	0.998857
SLC13A4	0.998853
NBEAL2	0.998851
PDCD5	0.99884
BZRAP1	0.99884
IDUA	0.998833
IGFBP2	0.998833
C9orf110	0.998828
ZNF805	0.998825
NOP14-AS1	0.998822
PHYHD1	0.99882
DOK6	0.998819
CYS1	0.998818
ERICH1	0.998816
DENND5B	0.998816
BTBD19	0.998814
VENTXP1	0.998813
C12orf65	0.998809
PCDHB19P	0.998804
ARHGAP39	0.998803
RPAP2	0.998802
KCTD17	0.9988
MFSD11	0.998799
TMEM108	0.998798
TTTY15	0.998797
C12orf24	0.99879
TBC1D9B	0.998785
NCBP2	0.998784
ARHGAP25	0.998782
SLC9A3R1	0.998779
CYTH2	0.998778
GTF2H4	0.998765
ERBB3	0.998763
TDRG1	0.998759
RASA4B	0.998759
SHISA7	0.998757
OVOS	0.998754
YJEFN3	0.998753
C8orf46	0.99875
C22orf30	0.998749
APCDD1L	0.998748
LINC00085	0.998745
SLC38A10	0.998744
C17orf72	0.998742
MAP1LC3B	0.998736
EEPD1	0.998735
EPS15L1	0.998729
PLCXD1	0.998724
EPN3	0.998722
RC3H2	0.998721
BTN2A3P	0.998721
GLTSCR2	0.998716
SUV39H1	0.998702
PMS1	0.9987
MUC5AC	0.998698
HPCAL1	0.998696
KLF6	0.998691
CLCNKA	0.99869
CDA	0.998689
ARMCX4	0.998689
TBC1D3	0.998688
ANKUB1	0.998686
C2orf71	0.998685
NBPF22P	0.998682
FAM182A	0.998681
IL4I1	0.99868
GK5	0.998678
TCP11L2	0.998677
SNX32	0.998676
BRAT1	0.998675
FAM168B	0.99867
TMEM170A	0.998668
C3orf20	0.998662
GLB1L2	0.998662
SNX22	0.998661
THADA	0.998658
BRUNOL5	0.998657
ECHDC2	0.998654
SCAND2P	0.998652
PIK3R5	0.998649
ZNF274	0.998645
FAM131B	0.998641
MINPP1	0.99864
SIGLEC1	0.998635
ADARB2	0.998622
REXO1L2P	0.998621
MEF2B	0.99862
NBPF8	0.998619
ISPD	0.998619
RNF222	0.998617
C3P1	0.998616
ERICH1-AS1	0.998616
TRIM73	0.998615
FAM129C	0.998613
WDR90	0.998612
ADPGK	0.998604
RGL3	0.9986
CUTC	0.998596
OFD1	0.998583
LIMK1	0.998576
S1PR1	0.998574
HAGH	0.998574
CD33	0.998568
APBA2	0.998565
ABCA2	0.998564
FLJ16779	0.998563
TCEB3CL	0.998562
SUMO1P3	0.998561
A1BG-AS1	0.998561
C9orf173	0.99856
AARD	0.998559
DTX2P1-UPK3BP1-PMS2P11	0.998558
VENTXP7	0.998557
C17orf82	0.998556
WDR27	0.998555
KLHL29	0.998551
ST6GAL2	0.998549
NUDT16L1	0.998547
LINC00574	0.998545
PLEKHH3	0.998544
ADAP2	0.998537
PLA1A	0.998533
DGCR9	0.998528
BRD7P3	0.998527
ALDH1L1	0.998525
IGSF6	0.998523
KIAA0040	0.998521
TJP2	0.99852
WNT7B	0.998518
SLC12A3	0.998516
UCKL1-AS1	0.998507
FAM86B2	0.998505
HAS2-AS1	0.998504
ZNF806	0.998504
SH2D6	0.9985
LINC00176	0.998499
MYO1H	0.998498
SLFNL1	0.998496
TRIM69	0.998494
ACAD10	0.998484
CRELD2	0.998483
MGC2752	0.998482
SLC7A10	0.998479
TRAPPC12	0.998474
ZNF337	0.998473
DKFZP434K028	0.998472
LINC00588	0.998472
TENC1	0.998469
ZNF277	0.998467
TEP1	0.99846
COX4I1	0.99845
CDK9	0.998447
CECR7	0.998446
PCNXL3	0.998445
RPUSD3	0.998443
C2orf63	0.99844
CEP164	0.998426
SLCO1B1	0.998422
PBX1	0.998415
LGALS9C	0.998408
FLJ12825	0.998406
LGALS9B	0.998405
CCDC144B	0.998404
EBF3	0.998403
EEF1DP3	0.998402
TMEM213	0.998401
C17orf45	0.998399
ACSM2A	0.998398
ACCS	0.998395
CHTF18	0.998391
PILRA	0.998383
PTPN23	0.998379
SIN3B	0.998376
SSPO	0.998375
ATG2A	0.998374
SLCO2B1	0.998373
MED16	0.998371
DYSF	0.998368
CORO2A	0.998366
TNXA	0.998365
SLC4A1	0.99836
ALOX12P2	0.998348
ZNF862	0.998344
C8orf49	0.998343
LRRC10B	0.998342
FOXD4L2	0.99834
RP1-177G6.2	0.998339
FOXD4L3	0.998338
LIN52	0.998333
HDAC11	0.998325
QPCTL	0.99832
FAM193B	0.998319
PTOV1	0.998318
C21orf49	0.998318
ZNF451	0.998314
ZNF292	0.998312
NOL5A	0.998309
URB1	0.998306
TPST1	0.998305
TLE1	0.998302
SLCO1A2	0.998301
RPS5	0.998299
F2	0.99829
CD2	0.998289
FLJ41423	0.998286
SCRN2	0.998274
TUBGCP6	0.998273
MEG3	0.998266
DECR2	0.998262
RGS14	0.998255
TXNRD1	0.998246
BLK	0.998233
ANKRD62	0.998227
KIAA1875	0.998226
ADAD2	0.998223
WDR93	0.998216
RBM14	0.998208
NBR2	0.998207
ABCG1	0.998206
ZBED1	0.998205
CLK3	0.99819
FTLP10	0.998188
BRICD5	0.998187
C6orf223	0.998186
GCOM1	0.998184
C20orf54	0.99818
C9orf16	0.998171
LOC100170939	0.998164
DHRS3	0.998159
PDHX	0.998158
C3orf74	0.998143
GOLGA6L4	0.998141
DKFZp434L192	0.998135
ADC	0.998127
C19orf22	0.998125
IL17RC	0.998124
TMEM14B	0.998122
ZFYVE21	0.998121
BCAS3	0.998119
NBPF14	0.998117
GABARAP	0.998115
C14orf110	0.998114
TBL3	0.998114
EBAG9	0.998112
DPF1	0.99811
HSPB1	0.998102
GAGE7	0.998098
AANAT	0.998092
HAR1A	0.998091
FAM86D	0.99809
FOXD4L5	0.998089
MGC70870	0.998088
FLJ46257	0.998087
SLC22A25	0.998085
KRTAP12-3	0.998084
RGL4	0.998083
BEAN	0.99808
FGD4	0.998078
ZFP14	0.998069
GRAMD1B	0.998068
RCBTB1	0.998066
FBXW8	0.998063
PREB	0.998055
NTN3	0.998048
CHRNG	0.998043
PLCD3	0.998042
FOXD4L2	0.998041
ANKRD33	0.998039
CYP1B1-AS1	0.998037
NUTF2	0.998034
CDHR3	0.998033
MYOCD	0.998027
ZNF276	0.998026
CACNA2D2	0.998021
ACD	0.99802
C19orf33	0.998018
NXF4	0.998016
CARKD	0.998015
CEP192	0.998013
CYP2W1	0.998012
KCNA7	0.998011
FKBP15	0.998008
PDGFB	0.998007
IRAK3	0.998007
ADAMTS7	0.998006
PIBF1	0.998005
MCM10	0.998005
REM2	0.997995
PPOX	0.997992
BRUNOL6	0.997992
IL17D	0.997983
ATP6V0D1	0.99798
DPY19L2P2	0.997979
TSPY2	0.997973
TCP11L1	0.997972
KLF16	0.997958
USP40	0.997957
SECTM1	0.997953
IL3RA	0.997947
CST5	0.997945
TIMM44	0.997941
TAGLN2	0.99794
CCT6P1	0.997938
ARHGEF37	0.997937
CLPP	0.997935
RNF182	0.997934
UBAC2	0.997934
C1orf167	0.997932
LINC00479	0.99793
NBPF4	0.997929
C2orf50	0.997927
TMEM164	0.997922
SLC25A18	0.997921
ERAP2	0.997915
HHAT	0.997903
MRC2	0.997899
PECAM1	0.997896
UGT2B15	0.997894
ATXN3	0.997888
LAD1	0.997887
DNASE1	0.997885
ZNF737	0.997883
FAM74A3	0.997882
SEC1P	0.99788
ALG11	0.997878
MSS51	0.997876
NUP43	0.997876
SLC22A9	0.997875
CST3	0.997872
A7322	0.997871
ABCB9	0.997863
C11orf52	0.997863
CST2	0.99786
TP73	0.997855
DUPD1	0.997855
PSMD3	0.997851
FZD5	0.99785
DHODH	0.997842
ZYG11A	0.99784
EP400NL	0.997839
NTSR1	0.997836
FAM169B	0.997836
TBC1D28	0.997834
C20orf166-AS1	0.997833
FAM153B	0.997831
FSHB	0.99783
IQCK	0.997828
RNF39	0.997824
OLFM2	0.99782
MST1P2	0.997817
EHMT2	0.997815
ALYREF	0.997813
SLC8A3	0.997803
TTLL3	0.997802
NPTX1	0.997799
CPT1A	0.997796
ACR	0.997793
FLJ41941	0.997792
KLRK1	0.99779
TDH	0.99779
GAREML	0.997788
PHOX2B	0.997786
MORG1	0.997782
CST1	0.997779
C21orf59	0.997778
SLC25A10	0.997768
DNAJC3	0.997762
GGNBP1	0.997752
CST4	0.997751
MIR17HG	0.997751
C7orf65	0.997748
FCGR3B	0.997747
MALAT1	0.997747
RAB3GAP2	0.997746
CCDC108	0.997746
ZFP64	0.997743
C19orf54	0.997739
HPS1	0.997731
LEMD2	0.99773
FBXO28	0.997724
SLC37A1	0.997724
ATP1A2	0.997722
LRRFIP1	0.997719
SNRNP70	0.997717
AMN	0.997717
PRRG2	0.997715
CR1L	0.997707
KCNJ4	0.997707
WWOX	0.997705
H3F3B	0.9977
HCG11	0.9977
GPR56	0.997697
KRBA2	0.997695
CHCHD6	0.997693
INO80B	0.997691
ZCCHC24	0.997691
MYO15B	0.99769
DDX58	0.997689
VPS28	0.997688
MSX2P1	0.997687
KIAA1755	0.997684
CTDNEP1	0.997683
ZNF43	0.99768
IFT27	0.997676
TRAF4	0.997671
RPL3	0.997669
RAP1GAP	0.997668
NSMCE2	0.997668
PRSS2	0.997666
SIGLEC8	0.997665
OPRM1	0.997662
MARCH6	0.997662
SLC37A4	0.997659
MDK	0.997658
ZNF681	0.997657
LMNB1	0.997656
RSL1D1	0.997653
C4orf48	0.997653
FAM186A	0.997646
BUD13	0.997643
C16orf5	0.997635
COMMD4	0.997634
SNRPE	0.997631
WDR8	0.997631
GPSM1	0.997629
SMCHD1	0.997626
CNKSR1	0.997622
TNXB	0.99762
RAB13	0.997616
NDUFS8	0.997615
GALK2	0.997611
GOLGA6L7P	0.997609
ARSI	0.997606
OIT3	0.997603
THRSP	0.997599
MSTO1	0.997598
DDX49	0.997595
SMCR7L	0.997594
SCLY	0.997592
POLR2C	0.997589
ARFIP2	0.997589
MAN1B1	0.997587
LILRB1	0.997584
TBCD	0.997581
FANCD2	0.997577
C17orf97	0.997573
DLX1	0.997572
C5orf51	0.997572
FCGR3A	0.997571
RPL23P8	0.997571
SNAPC5	0.99757
PAR1	0.997567
TMEM106A	0.997566
STAT5B	0.997561
ZSCAN18	0.99756
MTMR12	0.997551
CYP1A1	0.997545
NFKBIB	0.997541
FAM41AY2	0.997541
MFSD2B	0.997539
NPHP3-AS1	0.997535
DTWD2	0.997532
C19orf77	0.997531
PSMG3	0.997526
GRIP2	0.997525
FAM106A	0.997523
MAP7D3	0.997521
RMND5A	0.99752
NELFCD	0.997511
CXADR	0.997508
INTS3	0.997502
ARL8A	0.997497
GUCA1A	0.997496
FAM74A4	0.997493
C9orf144	0.997492
SLC16A2	0.997491
FLJ40504	0.997491
C1orf109	0.997486
GGA1	0.997482
AGBL5	0.997482
TAGAP	0.997477
SRRM5	0.997474
BMP8B	0.997472
AMZ1	0.997466
AEN	0.997459
MAFIP	0.997456
MGC57346	0.997455
C11orf34	0.997454
NPC1L1	0.997448
TTC16	0.997448
PTP4A2	0.997447
TTC8	0.997447
SEPW1	0.997446
NXF3	0.997443
ANAPC15	0.997442
C2orf30	0.997441
EPHA10	0.997434
SERF1A	0.997433
SH3BGRL	0.99743
HSPB2	0.997426
MTUS1	0.997426
PKMYT1	0.997423
C7orf72	0.997423
C6orf201	0.997421
GOLGA2LY2	0.99742
FAM74A1	0.997419
SLC35C2	0.997415
CRTAP	0.997413
PRKRIP1	0.997412
PCDH15	0.997409
TMEM132A	0.997408
ARHGAP8	0.997407
MYH7B	0.997407
TMEM81	0.997403
AWAT2	0.997395
FAM153C	0.997392
MUC21	0.997391
CISD3	0.997388
FOXR1	0.997387
SEPP1	0.997382
GPRC5B	0.997381
HSH2D	0.997381
THSD7B	0.997379
SLC25A29	0.997379
POLG	0.997373
NLGN4Y	0.99737
KLK7	0.997367
UFD1L	0.997359
STX12	0.997359
NUMA1	0.997354
FLJ35390	0.997346
C11orf55	0.997346
ASPHD1	0.997345
LINC00341	0.997339
PHRF1	0.997335
POLQ	0.997329
MTA1	0.997325
TTN	0.997323
C1QTNF3	0.997321
PDE4B	0.997318
CSF2RB	0.997314
BTN2A1	0.997314
C1orf70	0.99731
MMRN2	0.997308
TLE6	0.997303
ARMET	0.9973
STRA6	0.9973
HSPB11	0.997295
GLP1R	0.997283
KIF19	0.99728
C6orf163	0.997276
LYPD6	0.997274
SLC26A11	0.99727
DCHS1	0.997269
TMCO6	0.997267
TULP4	0.997267
ZNF330	0.997265
AIPL1	0.997261
TUBB4	0.997259
CDK10	0.997257
MAPKAP1	0.997254
HIVEP1	0.997251
NBPF10	0.997248
PVRL4	0.997247
DUX4L2	0.997247
RNF208	0.997245
C17orf90	0.997244
ENOX1	0.997241
AXDND1	0.99724
CKS1B	0.997233
NDUFA4L2	0.997233
IFT122	0.99723
ASAP3	0.997229
PRKAB1	0.997219
HRCT1	0.997209
SLC7A11	0.997208
TMTC3	0.997208
CNTN1	0.997205
ECAT8	0.997202
ZNF471	0.997197
C12orf10	0.997195
UNC45A	0.997194
IL20RB	0.997191
ZNF680	0.997188
CBX7	0.997187
HRH2	0.997185
MED6	0.997181
F8A3	0.997177
HCG22	0.997176
C1orf216	0.997174
THAP7	0.997168
DVL2	0.997167
GRTP1	0.997167
ZNF75D	0.997161
PYCR1	0.997154
USP5	0.99715
CCDC169	0.997149
POTEM	0.997147
LOC389332	0.997146
PLB1	0.997144
WRNIP1	0.99714
B9D2	0.99714
LNPEP	0.997133
FBRSL1	0.997133
FMN2	0.997131
AAMDC	0.99713
LYPD3	0.997129
LOC153328	0.997127
ZNF90	0.997121
C13orf31	0.997111
SYT9	0.99711
HIST2H4A	0.997101
ZAN	0.997098
ATP6V0E1	0.997091
SNHG11	0.997091
TNFRSF8	0.99709
ZNF830	0.997088
ZNF511	0.997088
ARHGEF6	0.997087
CD34	0.997085
PLEKHG2	0.997082
OSMR	0.997081
GLOD4	0.997074
CASP8	0.997066
FRMPD2L1	0.997063
LRTOMT	0.997057
RPL13A	0.997053
ZKSCAN7	0.997047
AZI1	0.997043
SURF1	0.997037
PCCB	0.997034
AZIN1	0.997031
FLJ41309	0.997025
INTS10	0.997021
ABCC13	0.997015
CRIP2	0.997013
CALCR	0.99701
MEIS3	0.997007
CLCF1	0.997006
NECAP2	0.997003
C20orf118	0.997
ZNF286B	0.996992
ANKDD1B	0.996991
FATE1	0.996989
HAP1	0.996983
KPRP	0.996977
SORCS3	0.996974
RFTN1	0.99697
CD55	0.996965
LMBR1L	0.996965
PRR26	0.996961
RPL13AP17	0.996959
MARVELD2	0.996956
ADAMTS16	0.996949
ZMYM4	0.996938
AKAP17A	0.996937
BCDIN3D	0.996929
NEK6	0.996926
FLJ12505	0.996923
NFATC2IP	0.996918
UGT1A1	0.996917
MAP3K12	0.996915
UGT1A6	0.996915
UGT1A10	0.996914
RNASET2	0.996906
FGD5	0.996903
IQUB	0.996897
AMBRA1	0.996889
COL6A4P2	0.99687
DKFZp686D0853	0.996869
ZNF229	0.996867
C20orf202	0.996867
SIAH3	0.996864
ACLY	0.996863
SPATA20	0.996852
ZNF721	0.996846
LINC00469	0.996835
C14orf182	0.996833
RABGEF1	0.99683
ATG10	0.99683
JPH3	0.996828
MYO15A	0.996825
PYY2	0.996822
TP53RK	0.996817
CYP4B1	0.996813
LINC00092	0.996811
GABRA2	0.996808
ZNF528	0.996805
NDUFAF2	0.996805
C16orf48	0.9968
PDLIM7	0.996789
ARHGEF26	0.996776
DGKZ	0.996773
NTN4	0.996771
LAIR2	0.996768
ZNF100	0.996763
ADAM19	0.996762
LINC00304	0.996759
TMEM51	0.996755
UBQLN2	0.996746
RHO	0.996744
ARPC1A	0.996743
GNA14	0.996741
TESK1	0.996738
LRRTM4	0.996736
EPDR1	0.996734
CMYA5	0.996733
TMEM191C	0.996726
FAM71D	0.996725
AGL	0.99672
TAPBPL	0.996718
POLR1D	0.996717
SAP18	0.996715
NR1I3	0.996712
ANGPTL4	0.996707
C1orf128	0.996704
BDKRB2	0.996701
AGAP9	0.996699
C6orf89	0.996697
INADL	0.996692
MSL2	0.996691
NDUFS6	0.996686
CDH29	0.996684
SERPINH1	0.996681
TNFRSF10C	0.996673
FADD	0.996671
EPX	0.99667
ZNF598	0.99667
CEACAM16	0.996665
BTK	0.996661
RANGRF	0.996661
TRAPPC3	0.99666
C9orf117	0.99666
FAM76A	0.996658
UPRT	0.996656
SMAD6	0.996643
C11orf82	0.996637
STK11IP	0.996633
CRCP	0.996623
NAAA	0.996622
CPAMD8	0.99662
ZC3H7B	0.996618
TCL1B	0.996617
CD82	0.996608
LAIR1	0.996605
C4orf23	0.996597
DUSP19	0.996595
TNPO2	0.996588
PHF10	0.996588
C5orf45	0.996583
LINC00035	0.996575
LOC644285	0.996573
C1orf67	0.996571
UBXN1	0.996565
CYHR1	0.996563
MED7	0.996555
HDAC9	0.996551
FAM196B	0.996551
ARHGEF28	0.996543
ITFG2	0.996539
SUMF2	0.996534
NR2C1	0.996529
CP	0.996526
RABGGTB	0.996522
NOXO1	0.996522
WASH1	0.996516
CNTNAP3	0.996509
ZSCAN20	0.996505
PLCB2	0.996504
PRMT1	0.996497
CEACAM4	0.996492
CCDC7	0.99649
SCPEP1	0.996488
ACAD8	0.996483
WSCD2	0.99648
LOR	0.996476
MYO7A	0.996476
FTL	0.996474
FLJ32679	0.996473
LYPLA1	0.996471
ING1	0.996466
GDE1	0.99646
CPZ	0.996459
FHL5	0.996459
AKR1B15	0.996454
FAM53B	0.996452
TCP10L2	0.996452
ELP4	0.996445
RELA	0.996443
CCBL1	0.996441
FBXO42	0.99644
C5orf56	0.99644
KRT16P2	0.996438
CIB1	0.996431
PHLDB1	0.996424
HSPB8	0.996422
TWSG1	0.99642
C7orf51	0.996415
HNF1B	0.99641
SMARCD3	0.996408
HSPC111	0.996406
E2F5	0.996399
PRKX	0.996398
GOLGA8DP	0.996394
LINC00094	0.996391
CT45-1	0.996389
CT45-6	0.996387
CT45-3	0.996385
FLJ31104	0.996375
C7orf46	0.996373
SPACA3	0.996369
SENP6	0.996368
PCID2	0.996364
CHD3	0.996361
GRN	0.996359
IL1F9	0.996359
MIAT	0.996353
FLJ12334	0.996352
LINC00475	0.99635
GPR37L1	0.996346
TSPAN10	0.996346
DGCR5	0.996336
GLYATL1	0.996325
MGLL	0.996321
NAGPA	0.996321
MTMR6	0.996316
TAF1	0.996314
SMNDC1	0.996307
CCT5	0.9963
KAZALD1	0.996298
S100A1	0.996287
BEND3	0.996283
GOLGA8G	0.996282
ANKLE1	0.996278
EFCAB4B	0.996274
PDE12	0.996265
HEXB	0.99626
MRPS26	0.996258
C3orf65	0.996258
LMOD3	0.996256
C18orf56	0.996247
LOXL4	0.996245
NDFIP2	0.996242
ABCA7	0.99624
CT45-2	0.996238
SLC28A2	0.996236
CT45-5	0.996236
PRSS27	0.996234
SOLH	0.996232
GRM5	0.996231
DEFB4	0.996225
MBOAT2	0.996223
PABPC1P2	0.996221
CDC14C	0.99622
GPR155	0.996207
C1orf180	0.996203
ZNF324B	0.996201
C17orf78	0.996194
MMP11	0.996188
PDIA4	0.996188
ACE	0.996186
POLR2G	0.996179
PCDHB17	0.996175
EDN1	0.996166
FAM117A	0.996159
SLC4A10	0.996155
STK16	0.996149
DDX59	0.996147
CYP27A1	0.99614
XRN2	0.996136
ABHD14B	0.996136
KANSL3	0.996134
FAM64A	0.996132
CLDN15	0.996131
AIF1L	0.996131
FAM83H	0.996127
ZWILCH	0.996123
SPAG11A	0.996117
FLJ44838	0.996115
GART	0.996114
TBC1D26	0.996114
CCDC120	0.996112
DGKB	0.996099
HEATR7A	0.996097
CDC20B	0.996095
NAIF1	0.996095
EFR3A	0.996085
C11orf54	0.996078
FGF14	0.996076
GRHL2	0.996074
RIMBP3B	0.996072
RIMBP3	0.996068
VBP1	0.996062
LILRB2	0.996062
FUCA2	0.996061
ELN	0.996059
FLJ40113	0.996057
TMEM165	0.996055
CHAF1B	0.996047
SCAMP2	0.996045
TARDBP	0.996045
TUBB6	0.996041
SOAT1	0.99604
C22orf43	0.996038
ECH1	0.996028
SLC25A17	0.996028
EPB41L2	0.996026
TMEM128	0.996024
EPHA5	0.996016
STK36	0.996015
B3GNTL1	0.996007
MIR600HG	0.996005
VDAC3	0.995993
TRIO	0.995991
TAPBP	0.995989
GOLGA8CP	0.99598
KRTAP5-10	0.995972
DNAI2	0.995964
HYAL4	0.995962
PI15	0.99596
PTENP1	0.995958
KCTD18	0.995945
TMEM161A	0.995943
AQP5	0.995933
SMAD1	0.995933
CSHL1	0.995923
CXCL5	0.995923
SBF2	0.995919
AFAP1L2	0.995917
TPRXL	0.995917
PRORSD1P	0.995915
SNX20	0.995909
SPOP	0.995895
AQP12B	0.995895
PTGES3	0.995893
MRPS14	0.995874
BPIFA4P	0.995872
SLA2	0.995868
XYLT2	0.995864
PRKACB	0.995862
RNF17	0.99586
MICAL1	0.995856
PHF7	0.995854
JMJD7-PLA2G4B	0.995852
CD86	0.995848
MX2	0.995846
ARRDC3	0.995846
LINC00200	0.995842
RLN3	0.995838
GADD45A	0.99583
RASSF6	0.995828
KRT5	0.995818
COMMD6	0.995816
ACSS1	0.995814
KRTAP4-3	0.995814
VARS2	0.995812
SEC61B	0.995806
ERAS	0.995804
NRM	0.995791
SPAST	0.995787
LAMC2	0.995783
C1orf204	0.995781
RIMBP3C	0.995779
ZNF295-AS1	0.995777
DCAF4L1	0.995773
LOC284672	0.995771
LOC100101118	0.995767
CLNS1A	0.995765
TTLL4	0.995745
CLDN5	0.995741
MAEL	0.995739
SGSM3	0.995734
EPAS1	0.995732
THUMPD3	0.995732
FARP2	0.995726
FAM13A-AS1	0.995724
PRRC1	0.995722
NLRC5	0.99572
IFNB1	0.995718
TTC12	0.995714
ZNF792	0.995706
RTKN	0.995704
SELL	0.995695
ERGIC3	0.995695
POTEG	0.995691
MORC2-AS1	0.995687
PTPRVP	0.995685
SGOL1	0.995681
TACC2	0.995679
TUBGCP4	0.995677
CT62	0.995664
DNAH11	0.995662
RBM15B	0.995658
NME5	0.995656
HECA	0.99565
KCNH3	0.995646
CDH26	0.995646
TMEM74	0.995644
TRAIP	0.995637
PSMD8	0.995633
TCF12	0.995629
SNORD53	0.995627
MIA	0.995625
SLC22A5	0.995614
NACAP1	0.99561
KIAA1239	0.995608
PBRM1	0.995606
TRIP6	0.995593
APOD	0.995587
CCKBR	0.995587
ZNF599	0.995585
C16orf89	0.995583
C20orf152	0.995581
TMX1	0.995578
IER3IP1	0.995574
FBXW4P1	0.995572
USP9Y	0.99557
TRIML2	0.995564
C14orf143	0.995559
PRR3	0.995557
TPR	0.995549
MIR34A	0.995542
IGDCC3	0.995536
ZNF441	0.995536
FRMD5	0.995534
PIH1D1	0.99553
PITRM1	0.995525
SLC15A2	0.995523
KIAA0754	0.995521
RHBDF2	0.995515
HMGCLL1	0.99551
KHK	0.995508
BMP1	0.995506
MRAP	0.995502
PPP4R1	0.995497
TRIM6-TRIM34	0.995493
TBCE	0.995489
ZNF41	0.995485
SYF2	0.995476
PCSK1	0.995474
TTC28	0.995469
SLC25A20	0.995461
ALKBH1	0.995456
HIST1H2AB	0.995439
CNTN2	0.995437
C1orf150	0.995437
UEVLD	0.995433
BIVM	0.99543
TIAM2	0.995426
PHYH	0.995424
ICHTHYIN	0.995424
TIPRL	0.99542
BANP	0.995413
SLC6A16	0.995404
FLJ44881	0.995389
ZMPSTE24	0.995387
NDE1	0.995387
MURC	0.99538
MKS1	0.995378
LILRP2	0.995378
SPATA5L1	0.995376
SHC1	0.995371
TMED10P1	0.995365
ZNF549	0.995362
ARMC9	0.995358
HPS5	0.995351
CCNA1	0.995349
HSFX1	0.995347
CCDC152	0.99534
LINC00301	0.995336
YIPF5	0.995329
TPTEP1	0.995327
LNP1	0.995325
DTWD1	0.99532
RUSC2	0.995318
SNCAIP	0.995316
PRPF18	0.995309
POMGNT1	0.995309
ZNF35	0.995307
NHLRC3	0.995298
INO80E	0.995296
MAGEC1	0.995291
IL18RAP	0.99528
CYP26C1	0.99528
C6orf164	0.995276
TIFA	0.995273
ARAF	0.995262
GPATCH2	0.995253
MRPL47	0.995253
FAM66A	0.995247
RASGRP2	0.995244
C2orf43	0.995242
GUCA1C	0.99524
CYP4F30P	0.995237
CMAH	0.995231
RAB33B	0.995226
NCOR1	0.995224
KCNJ14	0.995219
LEFTY2	0.995217
CHST15	0.995208
ATPAF2	0.995208
LYSMD2	0.995201
FAM66E	0.995197
TBC1D25	0.995188
CCDC67	0.995183
LINC00869	0.995181
CILP2	0.995181
ING4	0.995176
TSPY1	0.995169
TSPY3	0.995167
RPIA	0.995165
PDE10A	0.995162
ANO1	0.995162
OSGIN2	0.995158
RPAIN	0.995156
U2AF1	0.995142
CENPT	0.995135
HMGN1	0.99513
PKM	0.995128
MAGEB3	0.995126
EIF4E2	0.995126
C3orf60	0.995123
ARHGEF18	0.995121
SYCP1	0.995112
IL12RB2	0.995109
MARCKS	0.995107
DPP6	0.995103
OCIAD1	0.995098
CD99	0.995091
NINL	0.995082
RPS27L	0.995079
NFKBIE	0.995065
SCHIP1	0.995056
PKP4	0.995054
CTSL1P2	0.995049
ZNF121	0.995049
SFRS10	0.995047
C9orf96	0.995047
CCDC91	0.995037
CSF2RA	0.995028
ATG16L2	0.995026
PDIA5	0.995009
KIAA1704	0.995002
OTOP2	0.99499
SH3TC1	0.994988
SMARCAL1	0.994986
LINC00319	0.994978
NAB1	0.994971
KCNK4	0.994967
DPP9	0.994967
CNEP1R1	0.994962
EIF1AD	0.994957
NDUFS5	0.99495
COQ7	0.994948
FLJ43080	0.994948
TFE3	0.994945
SIGLEC15	0.994945
TNIP3	0.994933
RABL2A	0.994928
LILRB4	0.994926
GRASP	0.994926
NDUFB5	0.994924
TYW1B	0.994916
MRPL46	0.994905
FLJ45831	0.994905
SMOC1	0.994897
ABCD4	0.994895
BATF3	0.994893
C18orf10	0.99488
IFIT3	0.994878
C10orf2	0.994866
SNORA33	0.994866
TCF15	0.994856
POLD1	0.994854
SMARCD1	0.994854
ABRA	0.994847
MTMR7	0.994839
KIF17	0.994832
HCN3	0.994832
DOPEY1	0.99483
RB1CC1	0.994817
PKNOX2	0.994813
ARFGAP3	0.994808
CYP21A2	0.994798
TSPAN8	0.994791
CD8A	0.994788
ANXA4	0.994781
FAM66D	0.994778
LINC00685	0.994776
GAGE13	0.994766
ITGB1BP2	0.994761
LIPF	0.994754
OR2H2	0.994751
MMP2	0.994746
WBSCR22	0.994741
A1BG	0.994734
GDF11	0.994722
GBP6	0.994722
KIRREL3-AS3	0.994717
TM4SF4	0.994704
SERTAD4	0.994702
FAM71F2	0.994699
LRRC28	0.994697
BIRC6	0.994685
CD96	0.994677
ITGB4	0.99467
MS4A8	0.994667
CMPK2	0.994662
ABHD17C	0.994655
RUVBL2	0.994642
VAMP3	0.994634
NT5M	0.994632
TMEM115	0.994624
BRF1	0.994619
NIPA2	0.994617
OVOL2	0.994614
CELSR2	0.994594
MRPS22	0.994594
PCDHB16	0.994584
NCAPD2	0.994579
E2F6	0.994571
C11orf72	0.994569
NDFIP1	0.994564
C6orf26	0.994564
CTAGE5	0.994556
SDHAP2	0.994556
IKZF5	0.994551
PLA2G3	0.994548
ZSCAN29	0.994541
GTF2IRD2	0.994533
FAM35B	0.994525
DUSP5	0.99452
ZNF517	0.99452
C17orf105	0.994518
HOXA11-AS	0.994515
CASC3	0.994513
SNAPC1	0.994508
MDFI	0.994484
POLN	0.994479
SLFN12L	0.994477
RCN1	0.994474
C11orf91	0.994472
SIGLEC14	0.994469
DNLZ	0.994466
FAM155A	0.994464
HAAO	0.994459
MAGEA3	0.994456
FAM163B	0.994456
FAM115A	0.994453
C18orf32	0.994451
FBXO47	0.994448
HERPUD2	0.994446
LOC440957	0.994446
BTN3A2	0.994443
TP53I11	0.994438
C1orf225	0.994438
IL13RA1	0.994435
TMEM179	0.994435
LIPT2	0.994433
SPRR1A	0.994425
COX8C	0.994422
ZNF619	0.994415
SNORD105	0.994415
CCDC107	0.994412
METRNL	0.994407
SEC63	0.994404
LOC255783	0.994402
MAGED1	0.994399
BAG6	0.994396
NKAPL	0.994394
ZNF419	0.994391
FAM162B	0.994391
FAM181B	0.994388
TRUB1	0.994386
ZBTB7C	0.994386
B3GNT6	0.994375
DHX36	0.994373
RPAP3	0.99437
SAMD15	0.99437
LRRC34	0.994362
SNORA74B	0.994362
CBLN2	0.994354
ASB15	0.994352
TMEM37	0.994349
GSG2	0.994346
ZNF786	0.994346
ZNF440	0.994341
POC1B	0.994341
LOC401463	0.994341
SS18L2	0.994339
NCOA7	0.994339
SLCO4A1	0.994336
CYB5D2	0.994336
PSMA2	0.994333
GAGE5	0.994331
MED12L	0.994325
SLC22A12	0.994323
PSMG2	0.99432
C7orf30	0.99432
FCRL1	0.994317
TIMD4	0.994307
H2AFY2	0.994302
LMF2	0.994302
MOB3C	0.994302
ODZ1	0.994296
BTBD12	0.994296
SYT1	0.994294
KIAA1409	0.994291
TGIF2LX	0.994291
C16orf45	0.994288
GAGE8	0.994286
GAGE2D	0.994283
GAGE4	0.994278
ACVR1B	0.994275
GPR174	0.994275
TMEM253	0.994275
CARD11	0.994272
PCNXL2	0.99427
COG8	0.99427
C9orf86	0.994267
GORAB	0.994262
WDR75	0.994256
CLEC18B	0.994256
CLEC18C	0.994254
SERPINE2	0.994248
CXorf21	0.994248
DCBLD1	0.994246
RUFY4	0.994243
KLHL36	0.994238
C15orf29	0.994235
OSBP	0.99423
TMEM208	0.994224
MCAM	0.994216
C20orf149	0.994216
C16orf68	0.994214
ZNF287	0.994211
TMEM106C	0.994211
POLR2F	0.994206
MRPL36	0.994206
PDF	0.994197
GAS8	0.994195
POPDC2	0.994195
KCNK15	0.994189
NIF3L1	0.994187
ENPP5	0.994184
DLGAP3	0.994179
N4BP2	0.99417
ADORA3	0.99417
CYSLTR2	0.994168
ADAM8	0.994165
C7orf36	0.994165
PP8961	0.994162
LINC00271	0.994162
C15orf24	0.99416
ACER2	0.99416
RNF20	0.994157
PCDHB15	0.994154
ZXDB	0.994154
CISD1	0.994151
KRT6B	0.994146
PRR11	0.994146
RNF126	0.994138
LRRC40	0.994135
ZNF80	0.994133
HJURP	0.994133
ERCC5	0.99413
TUG1	0.994124
ELP2	0.994124
PJA1	0.994122
TMLHE	0.994119
C1orf144	0.994119
SEMA4G	0.994113
FAM83E	0.994105
C20orf55	0.9941
INO80	0.994097
C11orf59	0.994097
PART1	0.994094
DDX4	0.994092
CROP	0.994081
GCGR	0.994078
PDS5A	0.994075
GOLM1	0.994075
PIGP	0.994072
HDAC6	0.994067
HSPA14	0.994067
TFB1M	0.994064
GPR111	0.994061
HCFC2	0.994059
PRKCQ	0.994056
NCAPG	0.994056
DBNL	0.99405
SIGLEC7	0.994045
CDH19	0.994045
EHF	0.994042
RPS6KA6	0.994042
BMP10	0.994039
PPARG	0.994037
MORC1	0.994034
SNORA23	0.994031
SND1	0.994028
TIMM10	0.994023
TOR1AIP1	0.994015
LOC26010	0.994012
PSTPIP1	0.994009
SAMHD1	0.994009
ECSCR	0.994003
POC1A	0.994001
SLC39A3	0.993998
POLA2	0.993995
CLEC18A	0.993995
SAT1	0.993992
PPP1R15A	0.993992
LRRC6	0.99399
C6orf97	0.993984
ENDOD1	0.993981
NNT	0.993981
CLN3	0.993976
LINC00113	0.99397
PSMB8	0.993967
EMC1	0.993964
BNIP3	0.993962
TUBB2C	0.993962
CHSY1	0.993953
MRPL3	0.993951
GAGE12B	0.993942
ZMYM1	0.993934
CFHR4	0.993928
TUBGCP2	0.993923
SUZ12P1	0.99392
CD226	0.993914
COLEC10	0.993909
CYBA	0.993906
CISD2	0.993903
KLF2	0.993897
ANKRD56	0.993892
GLYAT	0.993889
KLHL9	0.99388
MAN1A2	0.993875
NDUFA5	0.993872
GAGE2A	0.993872
TSPAN12	0.993863
NUP93	0.993861
RNF126P1	0.993858
CYTIP	0.993855
TMEM59	0.993852
PTH2R	0.993846
GRAP2	0.993844
ARHGDIB	0.993838
TXNL1	0.993838
TRIP4	0.993832
NRF1	0.993821
TNFRSF17	0.993818
MTX3	0.993818
BCL10	0.993815
C8orf12	0.993815
EID2B	0.993815
TIMELESS	0.993812
ADCK5	0.993812
BBS2	0.993804
SAP30	0.993804
GRIK1-AS1	0.993804
C5orf40	0.993801
ABCB11	0.993795
RNF219	0.993795
DNAH17	0.993792
FAIM3	0.993792
AKR7A2	0.993789
GALNT5	0.993789
APOBEC4	0.993789
STX7	0.993784
SLC25A11	0.993781
NR2C2AP	0.993781
FZD8	0.993778
SLC14A2	0.993772
RFX7	0.993772
GAGE6	0.993769
ARV1	0.993769
ZNF8	0.993764
KIR2DL1	0.993761
XRCC5	0.993761
UGT2B4	0.993758
ZCCHC13	0.993758
UBC	0.993755
KIAA1383	0.993755
TUBB2A	0.993752
TTR	0.993749
GAGE12F	0.993749
MMP13	0.993746
GAGE12E	0.993746
TGFBR2	0.993744
TCF25	0.993738
NFKBIA	0.993735
SURF6	0.993735
SURF2	0.993732
SSR3	0.993723
SPINT1	0.99372
PEPD	0.993712
LOC285501	0.993712
SIPA1	0.993709
SFRS7	0.993706
RYK	0.9937
SLC2A1	0.9937
RPS19	0.993694
RGS4	0.993692
HTT	0.993683
PON1	0.993677
WDR18	0.993674
PGK1	0.993671
PIK3CB	0.993668
CLDN8	0.993668
PFKM	0.993665
PDHB	0.99366
ITGA2B	0.993657
SLC22A18AS	0.993657
ORC4	0.993654
NRD1	0.993651
SC5D	0.993651
NINJ1	0.993648
TTYH2	0.993645
FAM35DP	0.993642
FBXO11	0.993639
C2orf73	0.993639
COMMD7	0.993636
MBL2	0.993627
LTF	0.993622
C14orf148	0.993619
LEPROTL1	0.99361
SORBS3	0.993607
IL5RA	0.993604
IFIT1	0.993601
DNAJB1	0.993598
NDST2	0.993598
GTF2F1	0.993589
KIAA0146	0.993589
MOB3A	0.993589
GRINA	0.993583
GRK5	0.993578
ZNF137	0.993578
DDX47	0.993578
GPR35	0.993575
MFSD9	0.993575
GBX2	0.993566
GABRR2	0.993563
LOC541473	0.993563
ERCC1	0.99356
EPS8	0.993557
SLC29A1	0.993551
GPR183	0.993548
CYP2C19	0.993539
CYB5A	0.993536
COX7B	0.993527
IGSF22	0.993521
CDKN2C	0.993515
CD3D	0.993512
GEMIN4	0.993512
CAPZB	0.993509
NRIP1	0.993509
CALR	0.993506
SERPIND1	0.993506
C8A	0.993498
BLVRA	0.993495
WDR17	0.993495
DBH	0.993492
ALDH7A1	0.993489
ATOH1	0.993486
ASPN	0.993483
ASGR2	0.99348
NAG	0.99348
APRT	0.993471
FLJ46361	0.993471
AGXT	0.993465
ZNF785	0.993462
SERPINA3	0.993459
CCDC30	0.993453
C6orf173	0.99345
DACH2	0.993447
FAM98B	0.993444
LUZP2	0.993444
GAGE2C	0.993441
ALG14	0.993438
NSMCE1	0.993435
NAGS	0.993432
C1orf175	0.993432
SRFBP1	0.993429
CMC1	0.993426
NCRNA00120	0.993423
KLHL23	0.993423
ZNF180	0.99342
C15orf61	0.99342
JPX	0.993417
CXorf38	0.993414
NMI	0.993411
USP54	0.993408
COL25A1	0.993405
MRGPRF	0.993405
C19orf15	0.993402
SH3KBP1	0.993396
RAB5A	0.993393
ZBED3	0.993387
RC3H1	0.993387
C2orf61	0.993387
DCUN1D5	0.993383
ANKRD32	0.99338
EMILIN2	0.993377
ODZ3	0.993368
GSG1	0.993368
OLIG3	0.993359
C12orf68	0.993359
ZNF613	0.993356
C12orf49	0.993353
FAM179A	0.993353
PCBP1	0.99335
C17orf101	0.99335
ALG12	0.993347
P2RY12	0.993344
MAP7D2	0.993344
TNMD	0.993341
ELAC2	0.993338
RFNG	0.993335
FAM53C	0.993335
SELK	0.993335
H2BFXP	0.993335
CAPN10	0.993329
KLHL14	0.993323
CBX8	0.993317
ARHGEF16	0.993314
MED23	0.993311
NUDT13	0.993311
LYRM4	0.993311
XRCC4	0.993307
AGTRAP	0.993307
LUC7L	0.993295
PRPF40A	0.993292
GSTM2	0.993289
CHST12	0.993286
PEX10	0.993283
TBC1D2	0.993283
RG9MTD1	0.993277
ABCA17P	0.993277
FOCAD	0.993274
TBC1D23	0.993271
EIF4A2	0.993265
GNB1L	0.993265
RCC1	0.993262
PPP1R3A	0.993252
CETN1	0.993249
TUBD1	0.993249
MRTO4	0.993246
HSD17B12	0.993243
ASCC1	0.99324
SERTAD1	0.993237
GMPPB	0.993234
PNLIPRP2	0.993231
BRD7	0.993228
UBE2D1	0.993225
PRDM7	0.993225
RNF115	0.993225
CPSF4	0.993221
MTO1	0.993218
TNFAIP8	0.993215
RANBP9	0.993194
GPR144	0.993194
FLJ45224	0.993194
DUSP12	0.99319
IMMT	0.993184
DCTN6	0.993178
PMVK	0.993175
TCIRG1	0.993169
FAM131A	0.993169
SNHG4	0.993166
FIG4	0.993163
MELK	0.993159
OGFR	0.993159
ENTPD8	0.993159
ZNF417	0.993156
SART3	0.99315
LOC646405	0.99315
RERE	0.993144
RNF7	0.993144
DKK2	0.993144
TM9SF2	0.993141
NID2	0.993141
C3orf9	0.993141
PLAA	0.993138
HMGN3	0.993134
WAC	0.993134
ASH2L	0.993131
KRT32	0.993128
COPS3	0.993116
MAGEH1	0.993116
RAE1	0.993113
DIP2C	0.993113
SMARCA5	0.993109
SOX4	0.993106
FDX1	0.993103
MGC70863	0.993103
ZBTB14	0.993097
TPD52	0.993091
CHCHD7	0.993091
TPBG	0.993087
L3MBTL	0.993084
HSPC159	0.993084
CYP4F8	0.993081
SRI	0.993078
TPO	0.993078
ZNF567	0.993072
ZNF572	0.993069
FOXA1	0.993056
RRM2	0.993053
PSMD11	0.993046
PKIA	0.99304
PEX7	0.993034
MTHFD1	0.993024
LUM	0.993021
HSPA2	0.993012
C19orf23	0.993012
IER5L	0.993012
HPX	0.993005
PCDHB9	0.992993
ARHGDIG	0.992989
GLB1	0.992986
GHSR	0.992983
LYZ	0.992983
LINC00222	0.992983
CLDN11	0.992967
SNCB	0.992967
EEF1G	0.992964
ANTXRL	0.992964
TOR1A	0.992961
SARDH	0.992957
SNX10	0.992954
CTSH	0.992951
CAPZA1	0.992938
ATP6V1E1	0.992935
NUDT7	0.992932
ATP5A1	0.992929
C8orf74	0.992929
TMEM200C	0.992925
MVP	0.992922
ZNF404	0.992922
HSPA7	0.992919
CORIN	0.992906
LYAR	0.992903
TRPV1	0.9929
COG7	0.992896
ZNF174	0.992884
C12orf52	0.992877
CCDC123	0.992874
PRAGMIN	0.992874
IGSF9B	0.992871
SEPT8	0.992871
USP38	0.992867
C1orf57	0.992864
GADL1	0.992861
SLC30A3	0.992854
C18orf22	0.992851
TSGA10IP	0.992851
HSPBP1	0.992848
RMND5B	0.992842
IMPA2	0.992832
RPS28	0.992832
OPCML	0.992829
C10orf84	0.992829
SENP7	0.992819
WDR12	0.992809
RAB7L1	0.992806
LEF1	0.992799
SNX29P2	0.992799
BBS9	0.992796
COMMD2	0.992796
NCAPH2	0.99279
UBE2T	0.992786
MRPL13	0.992783
SNX24	0.99278
HEBP2	0.992767
MUC5B	0.99276
C7orf63	0.992757
APOL1	0.99275
RPGRIP1L	0.99275
GALK1	0.992747
AGTPBP1	0.992747
P4HA1	0.992744
GUSBP1	0.992744
SLC39A4	0.99274
PHB2	0.992731
KDELR1	0.992724
ZNF211	0.992717
SEMA7A	0.992714
ZNF696	0.992714
GRHPR	0.992707
TBRG4	0.992704
ABCC9	0.992701
DPM1	0.992694
TNFRSF11A	0.992691
MKKS	0.992688
ZBTB25	0.992684
EDC4	0.992684
LRRK2	0.992684
XRCC3	0.992681
ZNF486	0.992681
SLC22A8	0.992678
CASC5	0.992678
GPR132	0.992674
C17orf75	0.992658
CDC34	0.992651
DDR2	0.992651
NDUFS1	0.992648
LYN	0.992641
HMX1	0.992638
TCP10	0.992631
DR1	0.992618
LONP2	0.992618
CENPF	0.992615
CDC2	0.992611
NCRNA00153	0.992611
TMEM45A	0.992605
ABCC6	0.992601
C7orf21	0.992601
HECW2	0.992595
GOLGA2	0.992585
HIBADH	0.992585
GNA15	0.992581
KIAA0355	0.992571
TIGD2	0.992571
IL11RA	0.992568
TLR2	0.992568
RUNDC1	0.992568
DOCK11	0.992561
GALE	0.992558
B2M	0.992551
C14orf68	0.992551
RAG1AP1	0.992548
ANKRD9	0.992548
TJAP1	0.992544
C1orf212	0.992541
CCDC149	0.992538
FAM40A	0.992531
CLEC4D	0.992528
PRPF38B	0.992524
LINC00086	0.992524
CPLX3	0.992521
OXR1	0.992517
NUP214	0.992514
CYP4F12	0.992511
LOC391343	0.992507
HACE1	0.992504
CAND1	0.992501
CALML6	0.992501
CALM3	0.992497
SLC44A5	0.992497
ELAVL2	0.99249
LINC00852	0.99249
AARS	0.992487
GAGE2E	0.992484
C21orf58	0.992484
STMN4	0.992484
CYB5R4	0.992474
C5orf33	0.992474
DNAJC2	0.992463
ZNF585A	0.992446
RNF11	0.99244
HIST2H2BA	0.99244
KNTC1	0.992436
EMC2	0.992433
IDI2-AS1	0.992429
DKFZP434L187	0.992423
DTX2	0.992423
CNTNAP5	0.992423
C1D	0.992419
CDK14	0.992416
ULK4P3	0.992416
TPT1	0.992412
WDR5	0.992409
DAW1	0.992409
PTS	0.992405
SLC39A13	0.992405
MAP2K6	0.992402
PPP3CC	0.992399
ATXN8OS	0.992399
PLCG2	0.992395
HAS1	0.992392
ST3GAL6	0.992392
BNIPL	0.992392
COX7C	0.992388
RAPSN	0.992388
PLCH2	0.992385
C7orf53	0.992378
LOC644096	0.992375
CCR6	0.992371
LINC00346	0.992368
MAK10	0.992364
ADAL	0.992361
PTPRA	0.992358
KIAA1958	0.992358
APCDD1	0.992354
YIPF1	0.992347
OCIAD2	0.992344
SLC34A3	0.992337
FAM117B	0.992337
BLOM7	0.99233
C19orf48	0.99233
NUP37	0.99232
RASL10B	0.99232
KIAA1627	0.992313
CLUHP3	0.992309
ABCC6P1	0.992306
HMGCL	0.992302
KCTD16	0.992302
SERINC2	0.992302
ERBB2IP	0.992292
NAPSA	0.992282
TPI1P3	0.992282
HYDIN	0.992275
SH3GL3	0.992271
ZNHIT6	0.992271
TFDP3	0.992268
CUTA	0.992264
AKNAD1	0.992261
DAPK2	0.992257
SSBP2	0.99225
ASTN2	0.992247
ZPBP2	0.992247
GBP4	0.992243
CBX3	0.992236
EGFL7	0.992233
DOCK8	0.992233
NUDT5	0.992226
KCNE1	0.992223
WDR3	0.992219
[truncated: 3,957 more rows]
